# Supplementary material for: Tumor Necrosis Factor-α Receptor 1 Mediates Borna Disease Virus 1-Induced Changes in Peroxisomal and Mitochondrial Dynamics in Neurons
Source: Int J Mol Sci. 2024 Feb 3;25(3):1849. doi: 10.3390/ijms25031849 (PMC10855776; doi:10.3390/ijms25031849)
Supplement: Supplementary file 1 [file ijms-25-01849-s001.zip]

Archive with 1 entries (1 files):
- ijms-2814692-supplementary.pdf
